# Supplementary material for: An Open-Source Framework for Automated High-Throughput Cell Biology Experiments
Source: Front Cell Dev Biol. 2021 Sep 24;9:697584. doi: 10.3389/fcell.2021.697584 (PMC8498207; doi:10.3389/fcell.2021.697584)
Supplement: Supplementary file 2 [file Data_Sheet_2.zip]

Archive with 4 entries (3 files):
- Protocols/
- Protocols/all_wells_photo_protocol.py
- Protocols/global_positioning_deviation_benchmark.py
- Protocols/same_position_deviation_benchmark.py
